# Supplementary material for: Multilocus genotypes and broad host-range of Enterocytozoon bieneusi in captive wildlife at zoological gardens in China
Source: Parasit Vectors. 2016 Jul 8;9:395. doi: 10.1186/s13071-016-1668-1 (PMC4939065; doi:10.1186/s13071-016-1668-1)
Supplement: Additional file 1: Table S1. — List of mammals in Chengdu Zoo examined in the present study. Common name, scientific name, number of specimens tested and number of samples positive for Enterocytozoon bieneusi, genotypes of Enterocytozoon bieneusi are provided. (XLSX 12 kb) [file 13071_2016_1668_MOESM1_ESM.xlsx]

## Sheet: Sheet1
Additional file 1: Table S1. List of zoo mammALS in Chengdu Zoo examined in the present study. Common name, scientific name, number of specimens tested and number of samples positive for Enterocytozoon bieneusi, genotypes of Enterocytozoon bieneusi are provided
Common name (scientific name)	No. sample tested	Genotypes
		Known	Novel
Order Carnivora	58/9	D (3) Peru 6 (1) CHB1(2)	SC02 (3)
Arctic fox (Alopex lagopus)	5/0
Asiatic golden cat (Catopuma temminckii)	2/1	D (1)
Jaguar (Panthera onca)	3/0
Asiatic black bear (Ursus thibetanus)	6/1		SC02 (1)
Giant panda (Ailuropoda melanoleuca)	8/1	Peru 6 (1)
Northern raccoon (Procyon lotor)	4/0
Meerkat (Suricata suricatta)	3/0
Leopard (Panthera pardus)	6/0
Tiger (Panthera tigris)	3/0
Brown bear (Ursus arctos)	2/0
Malayan sun bear (Helarctos malayanus)	2/2	CHB1(1)	SC02 (1)
Red panda (Ailurus fulgens)	4/0
African lion (Panthera leo)	2/2	D (2)
Siberian Tiger (Panthera tigris altaica)	2/0
South China tiger (Panthera tigris amoyensis)	3/0
Tibetian blue bear (Ursus arctos pruinosus)	3/2	CHB1(1)	SC02 (1)
Order Perissodactyla	17/0
Asiatic Wild Ass (Equus hemionus)	2/0
White rhinoceros (Ceratotherium simum)	3/0
Debao pony (Equus caballus)	3/0
Plains zebra (Equus quagga)	5/0
Lynx (Felis lynx)	2/0
Silver fox (Dwarf Winter White Russian Hamster)	2/0
Order Artiodactyla	58/8	BEB6 (5) CHS9 (2)	SC03 (1)
Hippo (Hippopotamus amphibius)	3/0
Hog deer (Axis porcinus)	4/3	BEB6 (2) CHS9 (1)
Blue wildebeest (Connochaetes taurinus)	3/0
Elaphodus cephalophus (Elaphodus cephalophus)	4/0
Alpaca (Lama pacos)	2/1	BEB6 (1)
Sambar deer (Rusa unicolor)	3/0
Fallow deer (Dama dama)	7/0
Red deer (Cervus elaphus)	4/1	BEB6 (1)
Pere David’s deer (Elaphurus davidianus)	3/0
Sika deer (Cervus nippon)	4/2	BEB6 (1)	SC03 (1)
Giraffe (Giraffa camelopardalis)	5/0
Antelope (Naemorhedus goral)	4/0
Bharal (Pseudois nayaur)	4/0
Blackbuck (Antilope cervicapra)	5/1	CHS9 (1)
Camel (Camelus bactrianus)	3/0
Order Primates	65/4	D (4)
Black-capped Capuchins (Cebus apella)	3/0
Green monkey (Chlorocebus aethiops)	3/0
Putty-nosed monkey (Cercopithecus nictitans)	3/0
Mandrill (Mandrillus sphinx)	7/0
Golden snub-nosed monkey (Rhinopithecus roxellana)	15/2	D (2)
Olive baboon (Papio anubis)	8/2	D (2)
François’s langur (Trachypithecus francoisi)	3/0
Squirrel monkey (Saimiri sciureus)	3/0
Ring-tailed lemur (Lemur catta)	2/0
Northern white-cheeked gibbon (Nomascus leucogenys)	3/0
Chimpanzee (Chimpanzee)	3/0
Macaca thibetana(Macaca thibetana)	2/0
Machin (Macaca fascicularis)	3/0
Bear macaque (Macaca arctoides)	3/0
Japanese monkey (Macaca fuscata)	4/0
Total	198/21	D (7) Peru 6 (1) CHB1(2) BEB6 (5) CHS9 (2)	SC02 (3) SC03 (1)
