# Supplementary material for: Multilocus genotypes and broad host-range of Enterocytozoon bieneusi in captive wildlife at zoological gardens in China
Source: Parasit Vectors. 2016 Jul 8;9:395. doi: 10.1186/s13071-016-1668-1 (PMC4939065; doi:10.1186/s13071-016-1668-1)
Supplement: Additional file 2: Table S2. — List of mammals in Bifengxia Zoo examined in the present study. Common name, scientific name, number of specimens tested and number of samples positive for Enterocytozoon bieneusi, genotypes of Enterocytozoon bieneusi are provided. (XLSX 10 kb) [file 13071_2016_1668_MOESM2_ESM.xlsx]

## Sheet: Sheet1
Additional file 2: Table S2. List of zoo mammALS in Bifengxia Zoo examined in the present study. Common name, scientific name, number of specimens tested and number of samples positive for Enterocytozoon bieneusi, genotypes of Enterocytozoon bieneusi are provided
Common name (scientific name)	No. of samples tested/No. positive	Genotypes
		Known	Novel
Order Carnivora	44/20	D (1) CHB1(12)	SC01(4) SC02(3)
Northern raccoon (Procyon lotor)	4/2	D (1)	SC02 (1)
Jaguar (Panthera onca)	2/0
Leopard (Panthera pardus)	3/0
Siberian Tiger (Panthera tigris altaica)	2/0
Red panda (Ailurus fulgens)	4/2	CHB1(2)
Giant panda (Ailuropoda melanoleuca)	3/0
Asiatic black bear (Ursus thibetanus)	22/15	CHB1(9)	SC01(4) SC02(2)
Brown bear (Ursus arctos)	4/1	CHB1(1)
Order Perissodactyla	8/0
Debao pony (Equus caballus)	5/0
Plains zebra (Equus quagga)	3/0
Order Artiodactyla	8/0
Sika deer (Cervus nippon)	3/0
Wild yak (Bos mutus)	2/0
Bharal (Pseudois nayaur)	3/0
Order Primates	14/2	D (1) CHB1(1)
Ring-tailed lemur (Lemur catta)	6/1	CHB1(1)
Macaque (Macaca mulatta)	1/0
Mandrill (Mandrillus sphinx)	3/0
Olive Baboon (Papio anubis)	2/0
Northern white-cheeked gibbon (Nomascus leucogenys)	2/1	D (1)
Total	74/22	D (2) CHB1(13)	SC01(4) SC02(3)
